# Supplementary material for: Beta-Amyloid and Its Asp7 Isoform: Morphological and Aggregation Properties and Effects of Intracerebroventricular Administration
Source: Brain Sci. 2024 Oct 21;14(10):1042. doi: 10.3390/brainsci14101042 (PMC11506273; doi:10.3390/brainsci14101042)
Supplement: Supplementary file 1 [file brainsci-14-01042-s001.zip]

Archive with 1 entries (1 files):
- brainsci-3258842-supplementary.pdf
